# Supplementary material for: Evaluation of Theoretical Frameworks to Detect Correlates of HPV Vaccination in the Midwest, US, Using Structural Equation Modeling
Source: Vaccines (Basel). 2023 Dec 15;11(12):1856. doi: 10.3390/vaccines11121856 (PMC10747226; doi:10.3390/vaccines11121856)
Supplement: Supplementary file 1 [file vaccines-11-01856-s001.zip]

Archive with 1 entries (1 files):
- vaccines-2738817-supplementary.pdf
